# Supplementary material for: Targeting Folate Metabolism Is Selectively Cytotoxic to Glioma Stem Cells and Effectively Cooperates with Differentiation Therapy to Eliminate Tumor-Initiating Cells in Glioma Xenografts
Source: Int J Mol Sci. 2021 Oct 27;22(21):11633. doi: 10.3390/ijms222111633 (PMC8583947; doi:10.3390/ijms222111633)
Supplement: Supplementary file 1 [file ijms-22-11633-s001.zip]

Archive with 1 entries (1 files):
- ijms-1417194-supplementary.pdf
